# Supplementary material for: Changes in the Microbiome in the Soil of an American Ginseng Continuous Plantation
Source: Front Plant Sci. 2020 Dec 7;11:572199. doi: 10.3389/fpls.2020.572199 (PMC7750500; doi:10.3389/fpls.2020.572199)
Supplement: Supplementary Figure 1 — Number of sequences plotted against the coverage of OTUs; each line is standard for one of the 31 samples. [file Data_Sheet_1.zip]

Archive with 6 entries (6 files):
- Image 1 (48).JPEG
- Table 2 - 2020-12-02T125505.212.DOCX
- Table 3 - 2020-12-02T125434.446.DOCX
- Table 3 - 2020-12-02T125505.325.DOCX
- Table 4 - 2020-12-02T125505.843.DOCX
- Table 5 (76).DOCX
